# Supplementary material for: Patterns of Genetic Variation in a Soybean Germplasm Collection as Characterized with Genotyping-by-Sequencing
Source: Plants (Basel). 2021 Aug 5;10(8):1611. doi: 10.3390/plants10081611 (PMC8399144; doi:10.3390/plants10081611)
Supplement: Supplementary file 1 [file plants-10-01611-s001.zip]

Archive with 1 entries (1 files):
- plants-1317515 - supplementary.pdf
